# Supplementary material for: The Burden of Treatment: Experiences of Patients Who Have Undergone Radiotherapy and Proton Beam Therapy
Source: Healthcare (Basel). 2025 Jun 5;13(11):1351. doi: 10.3390/healthcare13111351 (PMC12155157; doi:10.3390/healthcare13111351)
Supplement: Supplementary file 1 [file healthcare-13-01351-s001.zip]

Archive with 1 entries (1 files):
- Table S1 Additional data.pdf
